# Supplementary material for: KLF5 controls glutathione metabolism to suppress p190-BCR-ABL+ B-cell lymphoblastic leukemia
Source: Oncotarget. 2018 Jul 3;9(51):29665–79. doi: 10.18632/oncotarget.25667 (PMC6049869; doi:10.18632/oncotarget.25667)
Supplement: Supplementary file 2 [file oncotarget-09-29665-s002.xlsx]

## Sheet: Fold change 2.0
Gene ID	FC ([ko]vs[wt])Log	Regulation([ko]vs[wt])	Gene Symbol	Aliases	Entrez ID
13717	130.303	up	Eln	AI385707|AI480567|E030024M20Rik	13717
16531	80.7211	up	Kcnma1	5730414M22Rik|BKCa|MaxiK|Slo|Slo1|mSlo|mSlo1	16531
15417	66.5591	up	Hoxb9	Hox-2.5	15417
58212	63.9353	up	Srrm3	2900083I11Rik|AB041661|SRm300-like|Srrm2l	58212
22268	45.4415	up	Upk1b	AI413235|Tspan20|UPIb|Upk1	22268
60613	37.1803	up	Kcnq4		60613
193022	31.7669	up	Gm53		193022
53315	30.8011	up	Sult1d1	5033411P13Rik|AI987815|ST1d1|SULT-N|Sultn	53315
11572	29.7487	up	Crisp3	Aeg2|CRISP-3|CRS3|SGP28	11572
58206	28.9689	up	Zbtb32	4930524C15Rik|FAXF|FAZF|PLZP|Rog|Tzfp	58206
70673	22.605	up	Prdm16	5730557K01Rik|C130091E20|csp1|mKIAA1675|mel1	70673
214531	21.2502	up	Tmprss13	BC010843|Tpmrss13	214531
210145	17.4235	up	Irgc1	F630044M05Rik|Gm1102|Gm474|Ifgge|Iigp5|Irgc	210145
13036	16.2995	up	Ctsh	AL022844	13036
71884	15.4661	up	Chit1	2300002L19Rik	71884
20679	15.1713	up	Sox6	AI987981	20679
101202	15.1303	up	Hepacam2	AI987662	101202
11923	13.8887	up	Neurod4	AI846749|ATH-3|Atoh3|MATH-3|Math3|bHLHa4	11923
73713	12.8996	up	Rbm20	1110018J23Rik|2010003H22Rik|AI646761	73713
72258	12.0697	up	Kcnk10	1700024D23Rik|3010005K24Rik|Trek2	72258
223650	11.3368	up	Eppk1	6230424I18Rik|EPIPL|EPIPL1|EPPK	223650
18406	10.5452	up	Orm2	Agp1|Orm-2	18406
217333	10.5022	up	Trim47	2210023F24Rik	217333
268595	10.1282	up	D430019H16Rik	AI852661	268595
67071	9.78844	up	Rps6ka6	2610524K04Rik|RSK4	67071
79362	9.27331	up	Bhlhe41	Bhlhb2l|Bhlhb3|DEC2|Sharp1	79362
71436	9.26256	up	Flrt3	5530600M07Rik|C430047I10Rik|mKIAA1469	71436
22437	8.271	up	Xirp1	AI415219|Cmya1	22437
239739	7.69391	up	Lamp3	1200002D17Rik|Cd208|DC-LAMP|DCLAMP|LAMP|TSC403	239739
12738	7.31559	up	Cldn2	AL022813	12738
100034739	7.04188	up	Gm17762		100034739
20197	6.80899	up	S100a3	S100E	20197
14419	6.77969	up	Gal	Galn	14419
14764	6.62687	up	Gpr44	Crth2|Grp45|Ptgdr2	14764
18591	6.20544	up	Pdgfb	PDGF-B|Sis	18591
14871	6.05455	up	Gstt1	AI255817|Gstt1-1	14871
269784	6.01053	up	Cntn4	9630050B05|Axcam|BIG-2	269784
70720	5.88958	up	6330407A03Rik		70720
16365	5.83913	up	Irg1	AI323667	16365
12904	5.8065	up	Crabp2	AI893628|Crabp-2|CrabpII	12904
12166	5.67246	up	Bmpr1a	1110037I22Rik|ALK3|AU045487|BMPR-IA|Bmpr	12166
100504255	5.65609	up	Gm12159	OTTMUSG00000005475	100504255
381798	5.59883	up	4930590J08Rik	Gm1071	381798
269437	5.3794	up	Plch1	BC042549|PLCeta1|Plcl3	269437
227885	5.22398	up	Gm13498	OTTMUSG00000012426	227885
21410	5.21331	up	Hnf1b	AI385728|AI987804|HNF-1Beta|Hnf1beta|LFB3|Tcf-2|Tcf2|vHNF1	21410
75668	5.07793	up	Rasl10a	2210403B10Rik|AI852688	75668
73608	5.05017	up	Marveld3	1810006A16Rik|AI642133|Marvd3|Mrvldc3	73608
77059	5.01271	up	4931408D14Rik		77059
77125	4.9798	up	Il33	9230117N10Rik|Il-33|Il1f11|NF-HEV	77125
268747	4.88195	up	Lrrc16b	mFLJ00240	268747
654824	4.86469	up	Ankrd37		654824
17965	4.85453	up	Nbl1	D4H1S1733E|DAN|Dana|NO3	17965
17199	4.81683	up	Mc1r	Mshra|Tob|e	17199
11571	4.79406	up	Crisp1	AW324342|Aeg1|CRISP-1	11571
64059	4.78605	up	Oxct2a	Oxct|Oxct2|Scot|Scot-t1	64059
380928	4.7004	up	Lmo7	C78582|FBXO20|Gm914|mKIAA0858	380928
78809	4.42739	up	4930562C15Rik		78809
69318	4.24336	up	1700007K09Rik		69318
225638	4.22072	up	Alpk2	Gm549|Hak	225638
282619	4.10631	up	Sbsn	1110005D19Rik|AI747508	282619
70942	4.07862	up	4931403E22Rik		70942
14373	4.04457	up	G0s2	AI255151|AV006465	14373
18378	4.02146	up	Omp		18378
93715	4.0182	up	Pcdhga7		93715
77940	3.92646	up	A930004D18Rik	AU022051	77940
69193	3.8588	up	2410007B07Rik		69193
23805	3.71893	up	Apc2	AI852447|APCL|R75424	23805
20147	3.67842	up	Rs1	Rs1h|Xlrs1|tmgc1	20147
23850	3.67396	up	Pappa2	PAPP-A2|PLAC3|Pappe	23850
20273	3.66538	up	Scn8a	AI853486|C630029C19Rik|NaCh6|Nav1.6|dmu|med|mnd-2|mnd2|nmf2|nmf335|nmf58|nur14|seal	20273
66805	3.59834	up	Tspan1	9030418M05Rik	66805
15458	3.50708	up	Hpx	Hpxn|hx	15458
108071	3.48656	up	Grm5	6430542K11Rik|AI850523|Gprc1e|mGluR5|mGluR5b	108071
69812	3.44743	up	2010001M06Rik	AI462243|Wbscr26|Wnscr26	69812
69191	3.40764	up	Pdia2	1810041F13Rik|AI661267|Pdip|Pdipl	69191
664862	3.2765	up	Gpr137b-ps	2310041G17Rik|ENSMUSG00000075118	664862
110958	3.2492	up	D6Mm5e		110958
21957	3.23107	up	Tnnt3	fTnT	21957
433294	3.19309	up	Mettl21c	A530098C11Rik	433294
242248	3.12898	up	Bank1	A530094C12Rik|AI451642|AVIEF|BANK	242248
224090	3.08528	up	Tmem44	1700007N03Rik|9330161C17Rik|B230220N21	224090
21393	3.03785	up	Tcap	AI503981|AJ223855	21393
229672	2.99181	up	Bcl2l15	Bfk|Gm566	229672
433855	2.96493	up	AI506816		433855
330369	2.91956	up	Fbxo41	9630017H13|D6Ertd538e	330369
100502920	2.90736	up	Gm16998		100502920
12775	2.89782	up	Ccr7	CD197|Cdw197|Cmkbr7|EBI1|Ebi1h	12775
234155	2.8961	up	Mboat4	GOAT|Gm171	234155
107766	2.89491	up	Haao	0610007K21Rik|0610012J07Rik|3-HAO|3-HAOxase|3HAO	107766
230735	2.88039	up	Epha10	A330090H18	230735
13601	2.81739	up	Ecm1	AI663821|p85	13601
212733	2.78942	up	Ccdc64b	BICDR-2	212733
20249	2.78941	up	Scd1	AA589638|AI265570|Scd|Scd-1|ab	20249
100415914	2.78858	up	Gm12505	OTTMUSG00000007226	100415914
68262	2.78211	up	Agpat4	1500003P24Rik	68262
101809	2.77395	up	Spred3	AW047143|D130060H24Rik|Spred-3	101809
12794	2.76105	up	Cnih2	Cnil	12794
211187	2.71771	up	Lrtm2	A230084J22|AI841794	211187
100861911	2.71154	up	LOC100861911		100861911
435626	2.68926	up	Rufy4	F930048N03Rik	435626
13609	2.67669	up	S1pr1	AI849002|Edg1|Lpb1|S1p|S1p1	13609
14863	2.67155	up	Gstm2	Gstb-2|Gstb2	14863
19419	2.65063	up	Rasgrp1	Rasgrp	19419
17079	2.6467	up	Cd180	F630107B15|Ly78|RP105	17079
12802	2.62915	up	Cnr2	CB-2|CB2|CB2-R	12802
18821	2.55959	up	Pln	Plb	18821
319555	2.55047	up	Nwd1	A230063L24Rik	319555
20306	2.55047	up	Ccl7	MCP-3|Scya7|fic|marc|mcp3	20306
16427	2.55047	up	Itih4	Itih-4	16427
94089	2.50885	up	Trim7	AI790312	94089
100628582	2.48753	up	Mir3473c	mmu-mir-3473c	100628582
18025	2.46352	up	Nfe2l3	Nrf3	18025
19280	2.44049	up	Ptprs	AL022616|PTP|PTP-NU3|PTPNU-3|PTPsigma|Ptpt9|R-PTP-S|RPTPsigma	19280
381680	2.42947	up	Nxpe5		381680
26897	2.42612	up	Acot1	ACH2|CTE-1|CTE-I|Cte1|D12Ucla1	26897
319786	2.42109	up	B930059L03Rik		319786
20724	2.41745	up	Serpinb5	1110036M19Rik|AI462524|AI646751|Maspin|PI-5|Spi7|ovalbumin	20724
552913	2.40178	up	Gm14634	OTTMUSG00000017535	552913
71176	2.38136	up	Fbxo24	4933422D21Rik|Fbx24	71176
17444	2.35738	up	Grap2	GRAP-2|GRB2L|GRID|Gads|GrbX|Grf40|GrpL|Mona|P38	17444
19701	2.33459	up	Ren1	D19352|Ren|Ren-1|Ren-A|Ren1c|Ren1d|Rn-1|Rnr	19701
270109	2.3343	up	Pcnxl2	A830048P05|AU067631|E330039K12Rik|mKIAA0435	270109
270599	2.26542	up	Gm648		270599
72049	2.26147	up	Tnfrsf13c	2010006P15Rik|BAFF-R|Baffr|Bcmd|Bcmd-1|Bcmd1|Lvis22	72049
22033.chr1.1	2.25665	up	Traf5		22033
19271	2.246	up	Ptprj	AI450271|BET|Byp|CD148|DEP-1|PTPbeta2|Ptpb2|RPTPJ|Scc-1|Scc1	19271
101100	2.21774	up	Ttll3	4833441J24Rik|AI450050	101100
53318	2.13646	up	Pdlim3	AI463105|ALP|Actn2lp	53318
106840	2.13634	up	Unc119b	AA407659|AI414892	106840
434065	2.10337	up	Gm1965	AU018164|AU021089|AU023851|C86079	434065
73813	2.09889	up	Fam83e	4930403C10Rik	73813
29816	2.09857	up	Hip1r	AA410023|mKIAA0655	29816
69994	2.09113	up	Rsc1a1	1700027M01Rik|OTTMUSG00000010365|Rs1	69994
240354	2.08978	up	Malt1	A630046N12|D430033E09Rik	240354
22033.chr1.2	2.06045	up	Traf5		22033
233529	2.02452	up	Kctd14	AI449310|D7Ertd760e	233529
378430	2.02431	up	Nanos2	nos2	378430
71828	2.02431	up	Gtf2a1l	1700011N16Rik|Alf|Gtf2a1lf	71828
60344	2.01619	up	Fign	fi|fidget	60344
100038607	-2.00198	down	Gm10636		100038607
71779	-2.00329	down	2017-03-08	1300017E09Rik|Mir	71779
72720	-2.00679	down	Zfp248	2810037F07Rik|E130106N01Rik	72720
226527	-2.01746	down	BC026585		226527
171463	-2.0203	down	Il17rd	2810004A10Rik|AI428510|Sef|Sef-S	171463
239133	-2.02428	down	Dleu7	BC038059	239133
68867	-2.02943	down	Rnf122	1110063C11Rik	68867
17117	-2.04575	down	Amacr	Macr1	17117
319200	-2.04651	down	Gpr82		319200
67826	-2.05352	down	Snap47	1110031B06Rik|SNAP-47	67826
14862	-2.05648	down	Gstm1	Gstb-1|Gstb1	14862
72569	-2.05652	down	Bbs5	1700049I01Rik|2700023J09Rik	72569
15951	-2.05864	down	Ifi204	Ifi16|p204	15951
26378	-2.0741	down	Decr2		26378
23992	-2.07502	down	Prkra	AV120107|PRK|Pact|RAX|lear	23992
12408	-2.08275	down	Cbr1	AW261796|CR|Cbr	12408
73609	-2.09628	down	1700125H03Rik	4930510D22Rik	73609
216560	-2.10154	down	Wdpcp	AV249152	216560
16159	-2.10331	down	Il12a	IL-12p35|Il-12a|Ll12a|p35	16159
100036523	-2.10773	down	Gm16982		100036523
14586	-2.11477	down	Gfra2		14586
21753	-2.11554	down	Tes	D6Ertd352e|TESS|Tes1|Tes2|testin2	21753
243833	-2.12339	down	Zfp128	9630016P15Rik|Znf8|mZnf8	243833
103743	-2.13885	down	Tmem98	6530411B15Rik|AI463522	103743
11695	-2.1433	down	Alx4	lst	11695
20112	-2.15171	down	Rps6ka2	90kDa|D17Wsu134e|Rps6ka-rs1|Rsk3|p90rsk|pp90rsk	20112
242409	-2.15456	down	Tmem8b	4930500O05Rik	242409
93712	-2.17211	down	Pcdhga4		93712
67937	-2.17998	down	Tmem59l	5330410G16Rik	67937
69953	-2.18924	down	2810025M15Rik	AI429618	69953
77866	-2.19462	down	E130102H24Rik		77866
666747	-2.19926	down	Trim43b	EG666747|Gm8269	666747
232854	-2.19974	down	Zfp418	A230102I05Rik	232854
208111	-2.20141	down	9830147E19Rik	C330019L16Rik	208111
68708	-2.22199	down	Rabl2	1110031N17Rik|AW549303|Rabl2a	68708
18220	-2.22747	down	Nucb1	B230337F23Rik|C77483|Calnuc|MTEST82|Nucb	18220
11865	-2.25401	down	Arntl	Arnt3|BMAL1b|Bmal1|MOP3|bHLHe5|bmal1b'	11865
13835	-2.25955	down	Epha1	5730453L17Rik|AL033318|Eph|Esk	13835
19212	-2.27798	down	Pter	AI790318|Mpr56-1	19212
100038728	-2.27909	down	Gm10373		100038728
217340	-2.28516	down	Rnf157	2610036E23Rik|A130073L17Rik|mKIAA1917	217340
70701	-2.28859	down	Nipal1	3830408G10Rik|Npal1	70701
212111	-2.28955	down	Inpp5a		212111
234311	-2.2941	down	Ddx60	9830118M07	234311
19743	-2.30846	down	Rhag	CD241|Rh50|Rh50A	19743
21835	-2.31354	down	Thrsp	S14	21835
20319	-2.31956	down	Sfrp2	AI851596|Sdf5	20319
231997	-2.31956	down	Fkbp14	BC029109|FKBP-14|FKBP22	231997
53885	-2.32767	down	Nphp1		53885
105501	-2.33487	down	Abhd4	1110035H23Rik|AI429574|Abh4	105501
18027	-2.35013	down	Nfia	1110047K16Rik|9430022M17Rik|NF1-A|NF1A	18027
69274	-2.35988	down	Ctdspl	2810418J22Rik|AI426263|HYA22|SCP3	69274
27280	-2.36083	down	Phlda3	Tih1	27280
72244	-2.36665	down	1600014C10Rik	AI428873	72244
225875	-2.36766	down	Lrfn4	BC023156|Salm3	225875
100041581	-2.37614	down	Zkscan16	XM_143800|Zfp483	100041581
20670	-2.37871	down	Sox15		20670
75568	-2.38043	down	Capsl	1700028N11Rik|AW125205	75568
230099	-2.385	down	Car9	CAIX|Ca9|MN/CA9	230099
68567	-2.39028	down	Cgref1	1110004G24Rik|AW045201|Cgr11	68567
226841	-2.40786	down	Vash2	B130052G07Rik	226841
17534	-2.41024	down	Mrc2	Endo180|mKIAA0709|uPARAP	17534
75571	-2.41697	down	Spata9	1700030K01Rik|4930599C08Rik|A930023H06Rik	75571
11480	-2.42133	down	Acvr2a	ActrIIa|Acvr2|TactrII	11480
56277	-2.42514	down	Tmem45a	C630002M10Rik|M32486|p19.5	56277
12057	-2.42851	down	Opn1sw	AW551857|Bcp	12057
723848	-2.44661	down	Mir34a	Mirn34a|mmu-mir-34a	723848
242914	-2.4525	down	Gm4961	EG242914|Gm19623|Kif2c	242914
232813	-2.45705	down	Shisa7	D430041B17Rik	232813
236312	-2.45984	down	Pyhin1	4930422C14|AI447904|Ifi209|Ifix	236312
72287	-2.45996	down	Plekhf1	1810013P09Rik|APPD|LAPF|PHAFIN1|ZFYVE15	72287
216848	-2.46117	down	Chd3	2600010P09Rik|AF020312|Chd7|Prp7|Prp9-1	216848
12571	-2.46974	down	Cdk6	5830411I20|AI504062|Crk2	12571
114642	-2.47959	down	Brdt	7420412D09Rik|Brd6|Fsrg3	114642
100038516	-2.49858	down	Gm10640	EG668322	100038516
26972	-2.54195	down	Spo11	AI449549	26972
94040	-2.56173	down	Clmn	9330188N17Rik|AI428889|AI788815|mKIAA1188	94040
226525	-2.5908	down	Rasal2	6530401P13|A330066M24Rik	226525
73390	-2.62815	down	Msl3l2	1700060H10Rik	73390
14420	-2.63345	down	Galc	2310068B06Rik|A930008M05Rik|AW212969|AW413532|Gacy|twi|twitcher	14420
22038	-2.63704	down	Plscr1	MmTRA1a|MmTRA1b|Nor1|Tra1|Tra1a|Tra1b|Tras1|Tras2	22038
214779	-2.66202	down	Zfp879	9630041N07Rik|Znf879	214779
18976	-2.66782	down	Pomc	ACTH|BE|Pomc-1|Pomc1|alpha-MSH|alphaMSH|beta-MSH|gamma-MSH	18976
239102	-2.67538	down	Zfhx2	ZFH-5	239102
208967	-2.68448	down	Thnsl1	AW413632	208967
244421	-2.68883	down	Lonrf1		244421
14178	-2.7129	down	Fgf7	Kgf	14178
21834	-2.73488	down	Thrb	Nr1a2|T3R[b]|T3Rbeta|Thrb1|Thrb2|c-erbAbeta	21834
66371	-2.74097	down	Chmp4c	2010012P02Rik|2210015K02Rik|2310010I16Rik|Shax3|Snf7-3	66371
347722	-2.74124	down	Agap1	Centg2|Ggap1|R75364|mKIAA1099	347722
207212	-2.74697	down	Arhgef17	8030463K16|AI428794|AW558066|BC035332|mKIAA0337	207212
76373	-2.75069	down	Zfp773	2810409K11Rik	76373
67729	-2.78552	down	Mansc1	9130403P13Rik	67729
109232	-2.78809	down	Sccpdh	AW214504|C330023F11Rik	109232
235041	-2.79334	down	Kank2	AI504612|Ankrd25|BC010245	235041
100045792	-2.82251	down	Ect2l	C330021H03Rik|ENSMUSG00000071392|Gm10331	100045792
100048701	-2.82815	down	AI847159	OTTMUSG00000015420	100048701
16822	-2.83246	down	Lcp2	AI323664|BB161688|SLP-76|SLP76|twm	16822
20230	-2.83687	down	Satb1	2610306G12Rik|AW413156	20230
73293	-2.84403	down	Ccdc103	1700039D13Rik	73293
67978	-2.88125	down	Tctn2	4432405B04Rik|Tect2	67978
18155	-2.88698	down	Pnoc	N/OFQ|N23K|Npnc1|OFQ/N	18155
52793	-2.88714	down	Fam3b	2-21|9030624C24Rik|D16Jhu19e|ORF9|Pander	52793
224023	-2.89972	down	Klhl22	2610318I18Rik|Kelchl	224023
22648	-2.92853	down	Zfp11	6720465D24|Krox-6|Zfp-11	22648
15468	-2.93156	down	Prmt2	AI504737|Hrmt1l1	15468
320975	-2.95053	down	D330050G23Rik		320975
78771	-2.95078	down	Mctp1	2810465F10Rik	78771
12504	-2.95083	down	Cd4	L3T4|Ly-4	12504
246293	-2.96433	down	Klhl8	2310001P09Rik|D5Ertd431e	246293
93888	-2.97012	down	Pcdhb17	Pcdhb16|PcdhbQ|mKIAA1621	93888
67088	-2.97286	down	Cand2	2210404G23Rik|Tp120b|mKIAA0667	67088
216565	-3.0156	down	Ehbp1	AF424697|Flj21950|NACSIN	216565
212070	-3.05548	down	Clrn3	AI649392|Tmem12	212070
16373	-3.05548	down	Irx3	AI894186	16373
69065	-3.05893	down	Chac1	1810008K03Rik	69065
268973	-3.08371	down	Nlrc4	9530011P19Rik|CLAN|CLAN1|CLANA|CLANB|CLANC|CLAND|Card12|IPAF	268973
22164	-3.09766	down	Tnfsf4	Ath-1|Ath1|CD134L|OX-40L|Ox40l|TXGP1|Txgp1l|gp34	22164
78248	-3.0999	down	Armcx1	3010033I09Rik|ALEX1	78248
319530	-3.10558	down	Zfp750	A030007D23Rik|Znf750	319530
67689	-3.15009	down	Aldh3b1	1700001N19Rik|ALDH4|ALDH7	67689
18546	-3.17783	down	Pcp4	P16Rimb19|Pcp-4|Pep19	18546
77883	-3.17783	down	6030498E09Rik		77883
59049	-3.18628	down	Slc22a17	1700094C23Rik|24p3R|AU041908|AW555662|BOIT|Boct|mBOCT	59049
68127	-3.19514	down	B230217C12Rik	AI840637	68127
12212	-3.19597	down	Chic1	Brx	12212
57781	-3.24235	down	Cd200r1	CD200R|Mox2r|OX2R	57781
66058	-3.24496	down	Tmem176a	0610011I04Rik|AU040201|AU041743|Keg2	66058
142980	-3.24812	down	Tlr3	AI957183	142980
100038353	-3.26925	down	Gm10532	ENSMUSG00000073534	100038353
21944	-3.27418	down	Tnfsf12	Apo3l|Dr3l|Dr3lg|Tweak	21944
14121	-3.27717	down	Fbp1	Fbp-2|Fbp2|Fbp3	14121
432855	-3.28008	down	Zfhx2as		432855
94275	-3.29395	down	Maged1	2810433C11Rik|5430405L04Rik|DXBwg1492e|Dlixin|Dlxin-1|Dlxin1|MAGE-D1|NRAGE|mFLJ00163	94275
15043	-3.30743	down	H2-T3	H-2T3|H2-Tw3|TL	15043
11775	-3.3161	down	Ap3b2	AI549966|AU042881|Naptb|[b]-NAP|beta-NAP|beta3B	11775
75388	-3.33252	down	Boll	4930554P13Rik|4930597B14Rik	75388
12070	-3.35617	down	Ngfrap1	AL033356|Bex3|DXWsu67e|Gcap27|Nade	12070
18783	-3.35734	down	Pla2g4a	Pla2g4|cPLA2|cPLA2alpha	18783
77097	-3.3741	down	Tanc2	3526402J09Rik|5730590C14Rik	77097
272790	-3.37749	down	Magee2	9630059J11Rik|BB131182|Mage-e2	272790
108153	-3.39641	down	Adamts7	ADAM-TS7|ADAMTS7B	108153
71586	-3.42704	down	Ifih1	9130009C22Rik|Helicard|Hlcd|MDA5|RLR-2	71586
97487	-3.44804	down	Cmtm4	Cklfsf4|D19397|ENSMUSG00000051554|Gm9853	97487
18575	-3.45306	down	Pde1c		18575
101631	-3.45774	down	Pwwp2b	AI594893|D7Ertd517e|D930023J19Rik|Pwwp2	101631
108897	-3.45995	down	Aif1l	2810003C17Rik|AI043124|C87647|Iba2	108897
330460	-3.4687	down	Tmem150b	A630041N19|Tmem224	330460
329152	-3.47344	down	Hecw2	A730039N16Rik|D030049F17Rik|Gm971|Nedl2|mKIAA1301	329152
75914	-3.4756	down	Exoc6b	4930569O18Rik|G430127E12Rik|Sec15b|Sec15l2|mKIAA0919	75914
320737	-3.48199	down	4732416N19Rik		320737
192651	-3.49404	down	Zfp286	BC027023	192651
68910	-3.55959	down	Zfp467	1190001I08Rik|AB041616|AI426952|AV017623|EZI|Znf467	68910
216049	-3.56951	down	Zfp365	AI839779|AV340892|Su48|Znf365|talanin	216049
27260	-3.57546	down	Plek2		27260
108151	-3.59354	down	Sema3d	4631426B19Rik	108151
100043314	-3.59798	down	Tigit	ENSMUSG00000071552|Vstm3	100043314
20667	-3.60447	down	Sox12	2010205A02Rik	20667
70423	-3.60663	down	Tspan15	1110036D12Rik|2700063A19Rik|AW048364|Tm4sf15	70423
53886	-3.60817	down	Cdkl2	5330436L21Rik|AI505225|KKIAMRE|Kkm	53886
193452	-3.61688	down	Zfp184	4930500C15Rik	193452
21452	-3.6197	down	Tcn2	AW208754|Tcn-2	21452
64177	-3.63527	down	Trpv6	CAT|CaT1|Cac|Ecac2|Otrpc3	64177
20503	-3.63835	down	Slc16a7	4921534N07Rik|Mct2	20503
52430	-3.66149	down	Echdc2	1300017C12Rik|2610009M20Rik|D4Ertd765e	52430
14866	-3.66828	down	Gstm5		14866
76108	-3.67112	down	Rap2a	5830461H18Rik	76108
270084	-3.67896	down	Lpcat2	A330042H22|Aytl1|Aytl1a|lpafat1	270084
240776	-3.68284	down	Kcnt2	E330038N15Rik|Slick	240776
240063	-3.69116	down	Zfp811	BC052046	240063
268860	-3.69467	down	Abat	9630038C02Rik|AI255750|ENSMUSG00000051226|Gabaat|Gabat|Gm9851|I54|Laibat|X61497	268860
114668	-3.70607	down	5033404E19Rik		114668
23962	-3.74008	down	Oasl2	M1204|Mmu-OASL|Oasl	23962
545384	-3.77656	down	BC094916	Ifi214|p214	545384
268739	-3.79022	down	Arhgef40	E130112L23Rik|Gm669|Solo	268739
76260	-3.79416	down	Ttc8	0610012F22Rik|AV001447|BBS8	76260
59044	-3.80634	down	Rnf130	2510042A13Rik|G1RZFP|G1rp|GOLIATH|GP	59044
230126	-3.81185	down	Shb	BC028832	230126
22035	-3.81499	down	Tnfsf10	A330042I21Rik|AI448571|APO-2L|Ly81|TL2|Trail	22035
71920	-3.81921	down	Epgn	2310069M11Rik|epigen	71920
20972	-3.81921	down	Syngr1	R75468|Syngr1b|p29	20972
54215	-3.82585	down	Cd160	AU045688|By55	54215
76917	-3.83843	down	Flywch2	2810417J12Rik|3010014L17Rik|AW548203	76917
353169	-3.84645	down	Slc2a12	GLUT-12|Glut12	353169
58240	-3.87118	down	Hs1bp3		58240
72293	-3.88092	down	Nkd2	2210403L10Rik|AW212591	72293
12069	-3.88935	down	Bex2	AL024066|Bex1	12069
13039	-3.90196	down	Ctsl	1190035F06Rik|Ctsl1|MEP|fs|nkt	13039
73750	-3.90635	down	Whrn	1110035G07Rik|AW122018|AW742671|C430046P22Rik|bM340H1.8|mKIAA1526|whirlinNT1|whirlinNT2|wi	73750
21331	-3.91203	down	T2	brachyury2	21331
19039	-3.91222	down	Lgals3bp	90K|CyCAP|MAC-2BP|Ppicap	19039
13800	-3.91912	down	Enah	AI464316|AW045240|Mena|Ndpp1|WBP8	13800
14590	-3.92916	down	Ggh	gamma-GH	14590
74513	-3.94729	down	Neto2	5530601C23Rik|AI854825|BTCL2	74513
14860	-3.9552	down	Gsta4	GST5.7|mGsta4	14860
74145	-3.99214	down	F13a1	1200014I03Rik|AI462306|F13a	74145
210808	-4.00472	down	Lacc1	9030625A04Rik	210808
17957	-4.0355	down	Napb	Brp14|E161|I47|SNARE|b-SNAP	17957
54418	-4.0587	down	Fmn2	AU024104	54418
11872	-4.07891	down	Art2b	ART2.2|ARTC2|Art|Ly92b|Rt-6|Rt6|Rt6-2	11872
74155	-4.08326	down	Errfi1	1300002F13Rik|AI788755|Mig-6|Mig6|RALT	74155
381812	-4.08699	down	Efcab4b	Gm1073|Gm462	381812
239318	-4.11207	down	Plcxd3	B130016O10Rik	239318
107351	-4.11698	down	Kank1	A930031B09Rik|AU015049|AW121052|Ankrd15|D330024H06Rik|mKIAA0172	107351
225884	-4.14304	down	BC021614		225884
217830	-4.15863	down	9030617O03Rik		217830
381633	-4.16442	down	Gm1673	381633
18484	-4.17848	down	Pam	PHM	18484
210573	-4.19456	down	Tmem151b	Gm323	210573
108811	-4.21585	down	Ccdc122	4933415L06Rik	108811
93702	-4.22712	down	Pcdhgb5		93702
70821	-4.24151	down	4921507P07Rik	TISP74	70821
329165	-4.27511	down	Abi2	8430425M24Rik|AI839867|C130078H13	329165
269233	-4.28934	down	Fam171a1	9630050M13Rik|AA409679	269233
12390	-4.31217	down	Cav2	AI447843	12390
12363	-4.31636	down	Casp4	Casp11|Caspl|ich-3	12363
234857	-4.33279	down	Spire2	BC026502|Spir-2|Spir2	234857
77569	-4.35036	down	Limch1	3732412D22Rik|mKIAA1102	77569
75691	-4.35406	down	Anks6	2210417J20Rik|Ankrd14|Gm635|SamCystin|Samd6	75691
239759	-4.37566	down	Liph	C130037N08Rik|D16Wsu119e|H06|Lpdlr|P3|PLA1B|lpd1|lpd2|mPA-PLA1	239759
68799	-4.38876	down	Rgmb	1110059F19Rik|DRAGON	68799
68169	-4.40676	down	Ndnf	A930038C07Rik|epidermacan	68169
232078	-4.40676	down	Thnsl2	BC051244|TSH2	232078
11484	-4.40676	down	Aspa	Acy-2|Acy2|nur7	11484
319848	-4.40692	down	Slc17a4	9130214H05Rik	319848
93886	-4.40735	down	Pcdhb15	Pcdhb7|PcdhbO	93886
329727	-4.42701	down	Dennd2c	A930010I20Rik	329727
53627	-4.43081	down	Porcn	2410004O13Rik|AW045557|DXHXS7465e|Mporc|Mporc-a|Mporc-b|Mporc-c|Mporc-d|Ppn|mMg61|porc	53627
24001	-4.43307	down	Tiam2	3000002F19Rik|STEF|mKIAA2016	24001
17912	-4.43808	down	Myo1b	AA406997|myosin-1b	17912
228357	-4.44291	down	Lrp4	6430526J12Rik|D230026E03|Megf7|mdig	228357
14102	-4.47487	down	Fas	AI196731|APO1|APT1|CD95|TNFR6|Tnfrsf6|lpr	14102
14600	-4.48097	down	Ghr	AA986417|GHBP|GHR/BP	14600
54678	-4.49395	down	Zfp108		54678
224024	-4.50218	down	Scarf2	AI194363|NSR1|SREC-II|SRECRP-1|Scarf1|Scatf1|Srec2|SrecII|W53987|W65560	224024
53418	-4.50385	down	B4galt2	Ggtb2	53418
58185	-4.50756	down	Rsad2	2510004L01Rik|Vig1|cig5	58185
NEWGENE14	-4.51481	down	NEWGENE14
71870	-4.51503	down	Ccdc19	1700028D05Rik|Nesg1	71870
269037	-4.51648	down	Ctif	Gm672	269037
53417	-4.52757	down	Hif3a	Ipas|MOP7|NEPAS|bHLHe17	53417
270120	-4.52818	down	Fat3	9430076A06Rik|D430038H04Rik|Gm1132|Gm510|MFAT3F	270120
22355	-4.56121	down	Vipr2	VPAC2|VPAC2R|Vip2	22355
231999	-4.56164	down	Plekha8	6330400G01|AA517676|BC052360|Fapp-2|Fapp2	231999
319314	-4.57899	down	A930001C03Rik		319314
93876	-4.59474	down	Pcdhb5	Pcdhb4A|PcdhbE	93876
84544	-4.62061	down	Cd96	1700109I12Rik|Tactile	84544
332579	-4.63394	down	Card9	Gm782	332579
13206	-4.63912	down	Ddx4	AV206478|Mvh|VASA	13206
12502	-4.63964	down	Cd3g	Ctg-3|Ctg3|T3g	12502
12364	-4.66321	down	Casp12		12364
54648	-4.69149	down	Ccdc120	AA030924|DXImx50e|Jm11|Sfc25	54648
66775	-4.69599	down	Ptplad2	4933428I03Rik|HACD4	66775
215303	-4.69607	down	Camk1g	CLICK-III|CaMKIgamma	215303
232875	-4.69635	down	Zscan18	EG232875	232875
214459	-4.69635	down	Fnbp1l	2610318I01Rik|AW548221|TOCA1	214459
78408	-4.70422	down	Fam131a	2900046G09Rik	78408
74492	-4.70966	down	Kbtbd13	5430433E21Rik	74492
93891	-4.76149	down	Pcdhb20	Pcdhb14|PcdhbT	93891
105651	-4.7646	down	Ppp1r3e	A630071A11Rik|AW049239|Gm1211	105651
11600	-4.78733	down	Angpt1	1110046O21Rik|Ang-1|Ang1	11600
57257	-4.79053	down	Vav3	A530094I06Rik|AA986410|Idd18.1	57257
108682	-4.81098	down	Gpt2	4631422C05Rik|ALT2|AU014768|AU041193|C87201	108682
68187	-4.8184	down	Fam135a	4921533L14Rik|AI256732|AI835491	68187
58996	-4.8216	down	Arhgap23	A330041B18Rik	58996
69608	-4.82778	down	Sec24d	2310020L09Rik|Gm1349	69608
20969	-4.83436	down	Sdc1	AA408134|AA409076|CD138|Sstn|Synd|Synd1|syn-1	20969
93893	-4.84284	down	Pcdhb22	Pcdhb15|PcdhbV	93893
12050	-4.85024	down	Bcl2l2	AW048834|Bcl-w|Gtrgal2|Gtrosa41|bclw|c98	12050
20166	-4.899	down	Rtkn		20166
66184	-4.90028	down	Rps4y2	1110033J19Rik|AA407494	66184
26432	-4.9013	down	Plod2	D530025C14Rik|LH2|Plod-2	26432
26913	-4.93621	down	Gprin1	GRIN1|Z16	26913
20502	-4.93667	down	Slc16a2	AW105741|Mct8|Xpct	20502
77300	-5.01001	down	Raph1	9430025M21Rik|C730009O10Rik	77300
74596	-5.02626	down	Cds1	4833409J18Rik|AI314024|AW125888	74596
17933	-5.04448	down	Myt1l	2900046C06Rik|2900093J19Rik|C630034G21Rik|Nztf1|Pmng1|Png-1|mKIAA1106	17933
78070	-5.07776	down	Cpt1c	6530437J22Rik|9630004I06Rik	78070
70737	-5.1136	down	Cgn	6330408J11Rik|AI647528|AI987749	70737
26422	-5.16984	down	Nbea	Lyst2|mKIAA1544	26422
67775	-5.17344	down	Rtp4	5830458K16Rik|Ifrg28	67775
76263	-5.21421	down	Gstk1	0610025I19Rik|AW260476|DsbA-L	76263
494504	-5.2248	down	Apcdd1	AB023957|AU041258|Drapc1|EIG180	494504
229731	-5.22687	down	Slc25a24	2610016M12Rik	229731
11852	-5.22978	down	Rhob	AA017882|Arh6|Arhb	11852
241391	-5.23579	down	Galnt5	4832424J23	241391
241989	-5.26997	down	Pabpc4l	C330050A14Rik|EG241989	241989
243771	-5.27034	down	Parp12	9930021O16|AA409132|AA536654|ARTD12|PARP-12|Zc3hdc1	243771
114679	-5.34144	down	Selm	1500040L08Rik|A230103K18|Sepm	114679
13848	-5.35956	down	Ephb6	Cekl|Mep	13848
18479	-5.3992	down	Pak1	AW045634|PAK-1|Paka	18479
57080	-5.41851	down	Gtf2ird1	1700012P16Rik|BEN|Cream1|ESTM9|GTF3|Gtf2il|MusTRD1|Tg(Alb1-Myc)166.8Sst|WBSCR11|X83320	57080
14114	-5.43763	down	Fbln1		14114
436022	-5.47171	down	Dnaaf3	6030429G01Rik	436022
328795	-5.52211	down	Ubash3a	5830413C03Rik|C330001M22|Sts-2|TULA|TULA-1	328795
93885	-5.5409	down	Pcdhb14	2210006M07Rik|Pcdhb17|PcdhbN	93885
107767	-5.58967	down	Scamp1	4930505M11Rik|AI415563|AW122395	107767
14369	-5.59853	down	Fzd7	Fz7	14369
84113	-5.6044	down	Ptov1	1110030G05Rik|AU041779|Gcap3	84113
239188	-5.65958	down	Enox1	B230207J08|D230005D02Rik	239188
53602	-5.66815	down	Hpcal1	NVP-3|Nvp3|VILIP3|Vnsl3|Vsnl3	53602
320297	-5.68223	down	A830009L08Rik		320297
239408	-5.70197	down	Tmem74	AA549547|B230382K22Rik	239408
399558	-5.72818	down	Flrt2		399558
76954	-5.74077	down	St5	2010004M01Rik|2610305K15Rik	76954
67303	-5.7446	down	3110045C21Rik	AI838577	67303
102693	-5.75539	down	Phldb1	AU041016|D330037A14Rik|Ll5a	102693
27494	-5.76101	down	Amot	C81439|CAG-2|D0Kist1|E230009N18Rik|Sii6|mKIAA1071	27494
320360	-5.83718	down	Ric3	E130307J04Rik	320360
18032	-5.85931	down	Nfix		18032
242570	-5.88923	down	Raver2	A430091O22Rik	242570
78575	-5.91867	down	B430319G15Rik	D530025C14Rik	78575
67416	-5.92854	down	Armcx2	3230401N03Rik|AI043003|ALEX2	67416
67299	-5.93946	down	Dock7	3110056M06Rik|Gm430|m|mKIAA1771	67299
75590	-5.94466	down	Dusp9	Dusp4|Mpk4|Pyst3	75590
54123	-5.94801	down	Irf7		54123
100503040	-5.96073	down	Gm19522		100503040
100503710	-5.97614	down	Gm5741	EG436049	100503710
72446	-5.98922	down	Prr5l	2600010E01Rik|4833411O04Rik|Protor-2|Protor2	72446
16533	-6.00516	down	Kcnmb1	BKbeta1	16533
14118	-6.04123	down	Fbn1	AI536462|B430209H23|Fib-1|Tsk	14118
78619	-6.14551	down	Zfp449	9530049C15Rik	78619
70012	-6.18699	down	Ccdc21	2410030J07Rik|AI173272|AI173504|Cep85	70012
29861	-6.2255	down	Dpf1	Neud4	29861
13043	-6.2814	down	Cttn	1110020L01Rik|Ems1	13043
277396	-6.32965	down	Klhl23	C130068N17Rik	277396
72535	-6.33983	down	Aldh1b1	2700007F14Rik	72535
665113	-6.35303	down	Tnik	1500031A17Rik|4831440I19Rik|AI451411|C530008O15Rik|C630040K21Rik	665113
30924	-6.38665	down	Angptl3	hypl	30924
70101	-6.4157	down	Cyp4f16	2310021J05Rik|AI746515	70101
14160	-6.4173	down	Lgr5	FEX|Gpr49	14160
13056	-6.44273	down	Cyb561		13056
66355	-6.52524	down	Gmpr	2310004P21Rik|AV028449	66355
14664	-6.57244	down	Slc6a9	Glyt-1|Glyt1	14664
54326	-6.58283	down	Elovl2	AI317360|Ssc2	54326
232288	-6.61238	down	Frmd4b	6030440G05Rik|C87375|GOBLIN|GRSP1|R74720|mKIAA1013	232288
102644	-6.66911	down	Oaf	AL024221|D130038B21Rik|D9Ucla1	102644
232966	-6.68572	down	Zfp114	Gm1957|Zfp110	232966
230612	-6.71182	down	Slc5a9	AI159731|SGLT4	230612
219132	-6.72476	down	D14Ertd668e	Phf11|Phf11l	219132
74297	-6.7633	down	1700106J16Rik		74297
75906	-6.82062	down	Fam184a	3110012E06Rik|4930438C08Rik|4930589M24Rik	75906
21349	-6.84293	down	Tal1	SCL/tal-1|Scl|bHLHa17|tal-1	21349
100504404	-6.84909	down	H2-Ea-ps	AI323765|E-alpha-f|H-2Ea|H2-Ea|I-Ealpha|Ia-3|Ia3	100504404
12821	-6.85496	down	Col17a1	BP180|Bpag|Bpag2	12821
70377	-6.88434	down	Derl3	1810006I20Rik|1810063P04Rik|IZP6|derlin-3	70377
668158	-6.98246	down	Ccdc85c	EG668158|Gm265|Gm9010	668158
107747	-6.99301	down	Aldh1l1	1810048F20Rik|FDH|Fthfd|Neut2	107747
18566	-7.01801	down	Pdcd1	Ly101|PD-1|Pdc1	18566
70086	-7.03657	down	Cysltr2	2300001H05Rik|CYSLT2R|Cltr2|Cyslt2	70086
194908	-7.10918	down	Pld6	4933433K01Rik|Gm10|Zuc|mitoPLD	194908
15957	-7.13884	down	Ifit1	ISG56|Ifi56|P56	15957
NEWGENE19	-7.17755	down	NEWGENE19
17314	-7.22706	down	Mgmt	AGT|AI267024|Agat	17314
70040	-7.27341	down	2610037D02Rik	AU024679	70040
246730	-7.39936	down	Oas1a	L3	246730
17132	-7.41009	down	Maf	2810401A20Rik|A230108G15Rik|AW047063|c-maf	17132
218232	-7.42276	down	Ptpdc1	AI843923|AW456874|Naa-1	218232
384059	-7.44397	down	Tlr12	Gm1365|Tlr11	384059
219148	-7.48569	down	Fam167a	A030013D21	219148
18605	-7.49858	down	Enpp1	4833416E15Rik|AI428932|C76301|CD203c|E-NPP1|Ly-41|M6S1|NPP1|Npps|PC-1|Pca|Pca-1|Pdnp1|ttw|twy	18605
75607	-7.50295	down	Wnk2	1810073P09Rik|AW122246|ESTM15|X83337|mKIAA1760	75607
667238	-7.51334	down	Gm8532	EG667238	667238
14163	-7.589	down	Fgd1	ZFYVE3	14163
56745	-7.66551	down	C1qtnf1	1600017K21Rik|CTRP1|Zsig37	56745
26360	-7.69551	down	Angptl2	AI593246|AW260363|Arp2	26360
66141	-7.71364	down	Ifitm3	1110004C05Rik|Cd225|Cdw217|DSPA2b|Fgls|IP15|mil-1	66141
100042605	-7.74376	down	Gm3925		100042605
75646	-7.75038	down	Rai14	1700008J19Rik|1700020L11Rik|Ankycorbin|Norpeg|mKIAA1334	75646
228432	-7.83719	down	Ano3	AI838058|B230324K02Rik|Tmem16c	228432
226265	-7.8491	down	Eno4	6430537H07Rik	226265
215819	-7.92247	down	Nhsl1	5730409E15Rik|A630035H13Rik|A730096F01|BC013565|D10Bwg0940e|mKIAA1357	215819
65963	-7.94167	down	Tmem176b	1810009M01Rik|Clast1|Lr8	65963
18764	-7.9428	down	Pkd2	C030034P18Rik|PC2|TRPP2	18764
67016	-7.97013	down	Tbc1d2b	1810061M12Rik|AI480956|AV021536|AV023399|AW491493|mKIAA1055	67016
270624	-8.11233	down	Spin4	9630042H07Rik	270624
14615	-8.11274	down	Gjc1	C130009G16Rik|Cnx45|Cx45|Gja-7|Gja7	14615
12487	-8.29385	down	Cd28		12487
320827	-8.31526	down	C530008M17Rik	2810489J07Rik|4930529A19Rik|4931405B09Rik|Kiaa1211|mKIAA1211	320827
26875	-8.32093	down	Pclo	Acz|Pico|mKIAA0559	26875
268515	-8.40426	down	Bahcc1	B930044J06|BC060615	268515
404634	-8.47931	down	H2afy2	macroH2A2	404634
72043	-8.48983	down	Sulf2	2010004N24Rik|AU020235|MSulf-2|mKIAA1247	72043
81006	-8.65302	down	Gpr63	PSP24beta|Psp24-2	81006
245527	-8.79345	down	Eda2r	9430060M22Rik|TNFRSF27|Xedar	245527
215512	-8.83609	down	Fam117a	5730593F17Rik|AW548096	215512
69784	-8.9022	down	1500009L16Rik	2700050C19Rik|OCC-1	69784
381489	-8.91645	down	Rxfp1	Gm1018|Lgr7	381489
208846	-8.92783	down	Daam1	1700066F09Rik|2310028E21Rik|AI503486|E130308H01|mKIAA0666	208846
21949	-9.00418	down	Tnfsf8	CD153|CD30LG|Cd30l	21949
17386	-9.02426	down	Mmp13	Clg|MMP-13|Mmp1	17386
22779	-9.22376	down	Ikzf2	A730095J18Rik|Helios|Zfpn1a2|Znfn1a2	22779
29863	-9.30026	down	Pde7b		29863
98402	-9.31502	down	Sh3bp4	AI594717|AW227605|BOG25	98402
83675	-9.32513	down	Bicc1	Bic-C|bpk|jcpk	83675
100515	-9.32737	down	Zfp518b	6820424L24Rik|AA410078|AI661722|Znf518b	100515
93704	-9.40974	down	Pcdhgb7		93704
20259	-9.45171	down	Scin	AW545522|adseverin	20259
333329	-9.58417	down	Cngb1	Cngb1b|Gm1959	333329
245026	-9.69986	down	Col6a6	E330019B14|E330026B02Rik	245026
330096	-9.71256	down	Shisa3	D830007B15Rik	330096
22678	-9.71704	down	Zfp2	9930007F06Rik|Fnp-2|Zfp-2|mkr-2|mszf87	22678
20733	-10.0113	down	Spint2	AL024025|C76321|HAI-2	20733
14199	-10.103	down	Fhl1	KyoT	14199
13400	-10.1425	down	Dmpk	DM|DMK|Dm15|MDPK|MT-PK	13400
66684	-10.1468	down	Tceal8	3930402F23Rik	66684
56802	-10.1881	down	Nespas	Gnas-as	56802
14681	-10.3133	down	Gnao1	AW050213|Galphao|Gnao|alphaO	14681
12862	-10.3549	down	Cox6a2	CoxVIaH|VIaH	12862
78004	-10.364	down	Prr15	E130201N16Rik|G90	78004
56016	-10.5224	down	Hebp2	SOUL	56016
20541	-10.531	down	Slc8a1	AI852629|AV344025|D930008O12Rik|Ncx1	20541
71720	-10.6034	down	Osbpl3	1200014M06Rik|6720421I08Rik|A530055M08|ORP3|OSBP3	71720
330914	-10.7285	down	Arhgap32	3426406O18Rik|Gc-gap|Grit|Px-rics|Rics|mKIAA0712|p200Rhogap|p250Gap	330914
15572	-10.8882	down	Elavl4	Elav|Hud|PNEM	15572
70693	-10.9231	down	Gpr125	3830613O22Rik|AU044632|Tem5-like	70693
12293	-11.0228	down	Cacna2d1	Cacna2|Cchl2a	12293
71461	-11.166	down	Ptk7	8430404F20Rik|chz|mPTK7/CCK4	71461
233765	-11.1888	down	Plekha7	A430081P20Rik|AI414265	233765
237052	-11.2419	down	Tceal1	0610011M09Rik|BC011290|P21|SIIR|pp21	237052
228366	-11.3362	down	Gyltl1b	5730485C17Rik|AI891893|Large2|Largel|mKIAA4105	228366
195727	-11.5376	down	Nhs	Gm389|Gm48|Nhs1|Xcat	195727
50500	-11.7131	down	Ttpa	alpha-TTP	50500
70536	-11.7886	down	Qpct	5730422A13Rik	70536
27274	-11.8685	down	Zfp354b	Kid2|Tcf17l1|Znf354b	27274
24059	-11.8697	down	Slco2a1	2310021C19Rik|Pgt|Slc21a2|mPgt	24059
242022	-11.968	down	Frem2	6030440P17Rik|8430406N05Rik|Gm409|my|ne|nv1	242022
14677	-12.0114	down	Gnai1	AU046200|Gialpha1|Gnai-1	14677
NEWGENE4	-12.1323	down	NEWGENE4
330662	-12.3272	down	Dock1	9130006G06Rik|AI854900|D630004B07Rik	330662
213575	-12.6494	down	Dync2li1	4933404O11Rik|CGI-60|D2lic|LIC3|mD2LIC	213575
68312	-12.9551	down	Gstm7	0610005A07Rik|AI894236|Cd203c	68312
18208	-13.1722	down	Ntn1	AI561871|BC019633|Netrin-1	18208
233806	-13.2774	down	Tmem159	8430420C20Rik	233806
72844	-13.3704	down	Kctd17	2900008M13Rik|AA414907|AW742389|N28155	72844
11855	-13.5577	down	Arhgap5	p190-B|p190B	11855
353282	-13.5816	down	Sfmbt2	D2Wsu23e|D330030P06Rik	353282
77994	-13.7948	down	2810055G20Rik	D730043B02Rik	77994
70638	-13.8976	down	Fam189a1	5730507A09Rik|AW047451	70638
20649	-14.121	down	Sntb1		20649
20720	-14.2511	down	Serpine2	B230326M24Rik|PAI-1|PI-7|PI7|PN-1|Spi4	20720
72575	-14.3407	down	C430049B03Rik	2700063P19Rik|9430052C07Rik	72575
100038347	-14.5223	down	Fam174b		100038347
17059	-14.6816	down	Klrb1c	AI462337|CD161|Ly-59|Ly55c|Ly59|NK-RP1|NK1.1|NKR-P1.9|NKRP1|NKRP140|Nk-1|Nk-1.2|Nk1|Nk1.2|Nkrp1c|ly-55c	17059
21826	-14.9817	down	Thbs2	TSP2|Thbs-2	21826
14853	-15.1188	down	Gspt2		14853
67092	-15.1193	down	Gatm	1810003P21Rik|AI314789|AT	67092
241520	-15.5077	down	Fam171b	D430039N05Rik	241520
14221	-15.5582	down	Fjx1		14221
22004	-15.6408	down	Tpm2	Tpm-2|Trop-2	22004
75796	-16.3835	down	Cdyl2	1700029M19Rik|4930453I21Rik|Gm20194	75796
56869	-16.649	down	Zfp109		56869
100504494	-17.7055	down	Gm20253		100504494
278725	-18.0367	down	E130310I04Rik	A930019C19Rik	278725
94088	-18.647	down	Trim6	C430046K18Rik|D7Ertd684e	94088
620615	-19.0742	down	Gm6167	EG620615	620615
22351	-19.1089	down	Vill	Villp	22351
17067	-19.2055	down	Ly6c1	AA682074|AA959465|Ly-6C|Ly-6C1|Ly6c	17067
72275	-21.7318	down	2200002D01Rik	2010005J02Rik|H2RSP|IMUP|IMUP-1|IMUP-2	72275
109624	-23.1542	down	Cald1	4833423D12Rik|AI195384|AV071549|AW536160|C920027I18Rik	109624
408064	-23.4173	down	BC064078		408064
76589	-24.785	down	Unc5cl	2510009H09Rik|BB155270|Zud	76589
330323	-29.0158	down	Fam188b	C330043M08Rik|Gm1406	330323
252838	-29.6429	down	Tox	1700007F02Rik	252838
74481	-29.7918	down	Batf2	4933430F08Rik	74481
NEWGENE43	-30.7013	down	NEWGENE43
626578	-30.9191	down	Gbp10		626578
NEWGENE7	-31.2335	down	NEWGENE7
18197	-32.2462	down	Nsg2	8.5|AA989750|R75287	18197
14067	-33.8121	down	F5	AI173222|Cf-5|Cf5	14067
13405	-34.4817	down	Dmd	DXSmh7|DXSmh9|Dp427|Dp71|mdx|pke	13405
245607	-34.9382	down	Gprasp2	5330440H13Rik|GASP2|Prpl5	245607
57752	-38.7647	down	Tacc2	mKIAA4180	57752
114128	-39.1662	down	Laptm4b	C330023P13Rik|LAPTM4beta	114128
56496	-41.4032	down	Tspan6	6720473L21Rik|AI316786|T245|TSPAN-6|Tm4sf|Tm4sf6	56496
21872	-42.9283	down	Tjp1	ZO1	21872
15061	-47.7544	down	H28	H-28|H28-1|IFI44L|NS1178	15061
16590	-55.4457	down	Kit	Bs|CD117|Fdc|Gsfsco1|Gsfsco5|Gsfsow3|SCO1|SCO5|SOW3|Ssm|Tr-kit|W|c-KIT	16590
58998	-55.8362	down	Pvrl3	2610301B19Rik|3000002N23Rik|4921513D19Rik|AA407785|AU016832|AW538082|CD113	58998
99899	-56.395	down	Ifi44	A430056A10Rik|AW261460|MTAP44|p44	99899
26971	-61.9346	down	Pla2g2f		26971
239853	-64.356	down	Gpr128	9130020O16Rik	239853
13646	-69.912	down	Klk1b22	Egfbp-1|Egfbp1|Klk22|mGk-22	13646
107589	-73.2014	down	Mylk	9530072E15Rik|A930019C19Rik|AW489456|KRP|MLCK108|MLCK210|Mlck|smMLCK	107589
434047	-80.3048	down	Gm5575	EG434047	434047
22152	-119.173	down	Tubb3	3200002H15Rik|M(beta)3|M(beta)6	22152
NEWGENE35	-120.989	down	NEWGENE35
27359	-163.954	down	Sytl4	Gph|Slp4	27359
NEWGENE40	-167.945	down	NEWGENE40
